# Supplementary material for: Abdominal and Peripheral Tissue Oxygen Supply during Selective Lower Body Perfusion for the Surgical Repair of Congenital Heart Disease: A Pilot Study
Source: J Cardiovasc Dev Dis. 2022 Dec 5;9(12):436. doi: 10.3390/jcdd9120436 (PMC9782002; doi:10.3390/jcdd9120436)
Supplement: Supplementary file 1 [file jcdd-09-00436-s001.zip]

Archive with 1 entries (1 files):
- jcdd-2056823-supplementary.pdf
